# Supplementary material for: Evidence of biomechanical and collagen heterogeneity in uterine fibroids
Source: PLoS One. 2019 Apr 29;14(4):e0215646. doi: 10.1371/journal.pone.0215646 (PMC6488189; doi:10.1371/journal.pone.0215646)
Supplement: S1 Dataset — This excel file “S1_Dataset.xlsx” contains the rheometry data (stiffness as measured by complex shear modulus) from all 44 individual punches. These are the underlying data for averages, SDs and CVs presented in the Results Section and in Table 1 and Fig 3. (XLSX) [file pone.0215646.s001.xlsx]

## Sheet: S1 dataset
This excel file “Suppl data.xlsx” contains the rheometry data (stiffness as measured by complex shear modulus) from all 44 individual punches. These are the underlying data for averages, SDs and CVs presented in the Results Section and in Table 1 and Figure 3. All other underlying data of biological replicates are presented within the manuscript.
			Complex Shear Modulus|G*|				stdev/mean
Subject	Fibroid Slice	Punch	Pa	average	STDEV()	rounded to	CV [%]	average within subject	STDEV within subject	rounded to	CV [%] within subject
9	9-2	1	5662	5568.5	132.229		2.37459	6480.06	791.595	800	12.2159
9	9-2	2	5475
9	9-3	1	9924	6877.33	2785.83		40.5075
9	9-3	2	4460
9	9-3	3	6248
9	9-5	1	7103	6994.33	2997.48		42.8558
9	9-5	2	3944
9	9-5	3	9936
10	10-2	1	3027	3716.33	1298.38		34.9372
10	10-2	2	2908
10	10-2	3	5214
12	12-1	1	8198	7347.67	942.673		12.8296
12	12-1	2	7511
12	12-1	3	6334
13	13-1	1	2027	3028	998.014		32.9595
13	13-1	2	3034
13	13-1	3	4023
14	14-1	1	12190	10209.5	2800.85		27.4338	9212.25	3356.5	3400	36.4352
14	14-1	2	8229
14	14-2	1	4179	4228	69.2965	70	1.63899
14	14-2	2	4277
14	14-3	1	8902	11286	3371.49		29.8732
14	14-3	2	13670
14	14-4	1	9091	11125.5	2877.22		25.8615
14	14-4	2	13160
15	15-1	1	6828	7275.5	632.861		8.69852	6289.5	1394.41	1400	22.1705
15	15-1	2	7723
15	15-2	1	4601	5303.5	993.485		18.7326
15	15-2	2	6006
16	16-1	1	8160	7056.5	1560.58		22.1156	8917.25	1429.01	1400	16.0252
16	16-1	2	5953
16	16-2	1	12700	9791.5	4113.24	4110	42.0083
16	16-2	2	6883
16	16-3	1	9232	10251	1441.08		14.058
16	16-3	2	11270
16	16-4	1	7329	8570	1755.04		20.4789
16	16-4	2	9811
17	17-1	1	7047	7325	1019.83		13.9225	10513.3	3452.44	3500	32.8387
17	17-1	2	8455
17	17-1	3	6473
17	17-2	1	12230	14180	2757.72		19.4479
17	17-2	2	16130
17	17-3	1	7980	10035	2906.21		28.9607
17	17-3	2	12090
	n=19	n=44	range of all punches: 2027-16130	range of all means: 3028-14180	range of STDEV: 69-4113		range of CV's: 1.6 - 42.9%			range of SD within subject: 800-3500	range of CV's within subject: 12.2 - 36.4%
			median		median		median
			7216		7325		22.1
			mean		mean		mean
			7627.89		7903.64		23.1
			STDEV		STDEV()
			3253.52		2898.82
			CV		CV [%]
			0.42653		36.677
